# Supplementary material for: Effects of acute transcutaneous vagus nerve stimulation on emotion recognition in adolescent depression
Source: Psychol Med. 2019 Dec 10;51(3):511–20. doi: 10.1017/S0033291719003490 (PMC7958483; doi:10.1017/S0033291719003490)
Supplement: Supplementary file 1 [file S0033291719003490sup.zip]

Archive with 2 entries (2 files):
- S0033291719003490sup001.pdf
- S0033291719003490sup002.pdf
